# Supplementary material for: Water-Resistant Thermoelectric Ionogel Enables Underwater Heat Harvesting
Source: Polymers (Basel). 2023 Mar 31;15(7):1746. doi: 10.3390/polym15071746 (PMC10097396; doi:10.3390/polym15071746)
Supplement: Supplementary file 1 [file polymers-15-01746-s001.zip]

Archive with 1 entries (1 files):
- polymers-2263029-supplementary.pdf
